# Supplementary material for: Patient Survival Between Hemodialysis and Peritoneal Dialysis Among End-Stage Renal Disease Patients Secondary to Myeloperoxidase-ANCA-Associated Vasculitis
Source: Front Med (Lausanne). 2022 Jan 14;8:775586. doi: 10.3389/fmed.2021.775586 (PMC8804699; doi:10.3389/fmed.2021.775586)
Supplement: Supplementary file 2 [file Data_Sheet_1.xlsx]

## Sheet: original source data 
Patient number	Group(HD 1,PD 2)	Age	Gender(Male 1,Female 2)	Comorbidities			Immunosuppressive therapy("0" Corticosteroids <7.5 mg/d;"1">7.5mg/d)	VDI score at dialysis	BVAS at diagnosis	Serum-creatinine（μmol/L）	Urea-nitrogen（mmol/L）	eGFR（ml/min/1.73m2）	White blood cells（10^9 /L）	Hemoglobin(g/L)	Platelet（10^9 /L）	Serum albumin(g/L)	Serum globulin(g/L)	ESR(mm/h)	CRP(mg/L)	Time of dialysis initiation(d/m/y)	Time of death/censor(d/m/y)	Status at the end point	Cause of death
				CVD ("0"without,"1"with)	pulmonary disease ("0"without,"1"with)	diabetes ("0"without,"1"with)
1	1	58	1	0	1	0	0	1	18	1200	26.01	3.53	9.7	91	365	26.4	27.9	120	10.6	2018-10-23		alive
2	1	77	1	1	1	0	0	1	23	1073	34.9	3.53	6.8	62	242	29.2	33.6	120	8.3	2019-05-01	2020-02-01	death	Infection
3	1	54	1	0	1	0	0	1	21	939	66.8	4.88	6.6	82	162	51	27.8	41	5.78	2019-03-01	2019-08-29	death	Infection
4	1	62	1	1	1	0	0	2	18	843	22.62	5.26	8.2	100	330	32.1	26.8	60	9.13	2019-02-07	2020-06-01	death	Heart failure
5	1	65	1	0	1	0	0	2	20	760	30.21	5.84	7.5	62	333	28	42.4	17	6.3	2019-02-20		alive
6	1	73	1	1	0	0	1	1	20	752	12.83	5.59	4.3	63	280	31.1	35.1	70	7.2	2019-04-01	2019-09-01	death	Infection
7	1	71	1	0	1	0	0	1	18	751	27.93	5.68	6	70	177	28.5	36.6	95	4.4	2019-03-05		alive
8	1	75	2	1	1	0	0	1	18	696	23.3	4.56	9.1	75	293	28.6	40.1	120	10.3	2019-01-18	2019-02-01	death	Gastrointestinal hemorrhage
9	1	51	2	0	1	0	1	2	24	682	8.57	5.53	5.3	84	269	22.8	28.3	106	1.32	2016-07-21		alive
10	1	67	1	0	1	0	0	1	31	669	33.1	6.71	5.1	74	173	28.6	24.3	28	4.55	2019-06-04		alive
11	1	82	2	0	0	0	0	2	18	649	16.08	4.72	9.1	83	263	29.9	40.2	120	6.5	2019-05-06	2019-05-15	death	Heart failure
12	1	53	2	0	1	0	0	2	21	609	14.96	6.29	4.7	81	160	36.9	39.6	38	5.4	2020-02-01		alive
13	1	71	1	0	0	0	0	1	20	601	35.84	7.43	10.3	89	151	28.7	27	120	6.92	2018-12-01	2019-02-01	death	Infection
14	1	69	2	0	0	0	0	1	18	583	25.42	5.89	7.8	99	366	37.5	35.1		4.9	2019-01-18	2019-04-01	death	Hematencephalon
15	1	53	2	0	0	0	0	1	18	502	9.25	7.9	4	43	121	24.9	29.9		6.24	2019-03-07		alive
16	1	64	1	0	0	1	1	2	21	522	29.01	9.25	19.4	69	192	25.1	41.1	120	13	2020-08-01		alive
17	1	79	2	0	0	1	0	2	22	791.2	16.82	3.8	7.5	80	218	25	32.1	120	8.81	2019-10-02		alive
18	1	55	1	1	0	0	1	3	28	596	16.22	8.4	8.6	87	286	36.4	31.6	20	7.8	2019-03-01		alive
19	1	69	2	1	0	0	1	3	45	666.6	18.92	5.01	11.7	75	192	51	24.3	56	27	2019-01-01	2019-12-01	death	Heart failure
20	1	62	1	1	0	0	0	1	20	785	25.67	5.73	13.3	79	475	29.4	56.4	120	4.9	2016-07-01		alive
21	1	63	2	0	1	0	0	2	23	715	15.48	4.8	4.8	104	210	35.2	21.1	42	7.7	2019-07-01	2020-01-01	death	Heart failure
22	1	52	1	1	0	0	1	1	12	784	34.51	6.16	7	93	163	39	31.6	55	14	2019-08-30		alive
23	1	73	1	0	1	0	0	2	23	921.6	50.3	4.85	14.8	58	134	28.6	20.8	116	8.8	2019-11-05	2020-01-01	death	Heart failure
24	1	58	2	0	0	0	0	2	24	508.2	27.13	8.75	7.5	84	122	29.1	23.1	65	10.6	2018-08-01		alive
25	1	70	1	0	1	0	0	2	27	543	33	8.46	8	79	332	35.2	44.8	120	5.5	2019-12-11	2020-06-01	death	Carcinoma
26	1	77	2	0	1	0	1	2	18	676.2	31.75	4.66	12.3	100	366	23.5	32.7	42	19.2	2019-07-24	2020-01-21	death	Hematencephalon
27	1	44	1	1	0	0	0	2	13	541	22.86	10.2	6.7	104	329	34.3	26.3	50	1.45	2020-02-01		alive
28	1	12	2	0	0	0	1	1	16	523.5	31.25	11.31	15.4	60	245	29.6	24.1	6	2.55	2019-10-24	2019-12-06	death	Infection
29	1	26	2	1	0	0	0	2	19	623	23.31	7.36	6.2	50	228	37.3	24.9	23	24.19	2019-10-24		alive
30	1	65	1	0	0	1	0	2	23	511	11.18	9.43	12.9	74	255	25.1	42.9	120	12	2019-09-27	2019-10-01	death	Heart failure
31	1	65	2	0	1	0	1	3	21	506	16.49	7.19	3.6	61	10	27.1	20.7	28	21.8	2018-10-01		alive
32	1	68	1	0	0	0	0	1	19	583	35.09	7.86	7.1	94	141	23.5	20.7	31	12.02	2018-11-27	2020-07-01	death	Hematencephalon
33	1	55	2	1	0	0	0	2	27	553	28.84	6.92	5.9	65	354	31.8	32.1	120	10	2018-10-13		alive
34	1	74	2	0	0	1	0	1	21	630	22.42	5.18	7	76	188	28.3	28.4	96	6	2018-01-01		alive
35	1	59	2	0	0	0	0	1	18	541	20.3	6.92	6.4	78	242	29.1	33.3	61	24.1	2018-08-15		alive
36	1	62	1	0	0	0	0	1	12	1395	29.88	2.86	4.1	59	122	30.8	26	38	9.4	2015-07-01		alive
37	1	44	1	0	0	0	0	3	18	1177	21.04	3.99	5.7	118	196	43.2	28	52	8.89	2001-12-17		alive
38	1	69	2	0	0	0	0	2	21	808	31.47	3.97	8.7	64	278	34	44.4	6	9.7	2018-06-08		alive
39	1	65	1	0	0	0	1	2	18	631	18.99	7.3	4.6	86	239	22.6	32.6	120	18	2018-05-01	2019-03-01	death	Carcinoma
40	1	65	2	0	0	0	0	1	24	591	19.31	5.95	4.5	59	95	28.9	25.8	44	2.1	2018-05-11		alive
41	1	61	2	0	0	1	0	3	24	905	21.82	3.66	7.7	70	166	31.8	31.2	4	14.4	2017-03-20		alive
42	1	77	2	0	0	0	1	1	35	507	28.94	7.59	9.3	64	38	20.1	29.5	120	15	2018-04-20	2018-05-15	death	Gastrointestinal hemorrhage
43	1	63	1	0	0	0	1	2	30	732.4	31.67	7.15	11.6	62	93	26.1	31.2	55	19	2018-04-01	2018-05-01	death	Heart failure
44	1	49	2	0	0	0	0	1	12	509	11.68	9.22	3.3	82	175	56.4	30.9	37	1.95	2018-02-01		alive
45	1	72	2	0	1	0	0	2	19	757	13.38	4.85	6.6	63	261	38	37	100	8.09	2018-02-01		alive
46	1	53	1	0	1	0	0	1	15	767	16.46	7.25	8.3	57	183	28.3	27.3	95	10.6	2018-02-18		alive
47	1	78	2	0	0	0	0	2	27	797.2	48.3	4.37	5.7	66	97	31.3	39.1	53	13.42	2018-02-18	2018-03-01	death	Hematencephalon
48	1	52	1	0	1	0	1	2	16	593	15.62	9.99	3.9	56	84	26.1	22.6	55	7.6	2018-01-31	2018-09-01	death	Hyperkalemia
49	1	67	1	0	0	0	0	1	14	921	30.15	5.27	8.8	69	126	52.8	26.5	32	5.7	2018-01-11		alive
50	1	60	1	0	1	0	0	1	15	511	22.75	9.77	11.9	83	260	24.1	34.3	110	12	2018-10-25	2020-07-01	death	Hyperkalemia
51	1	66	2	0	1	0	0	3	21	668.6	40.69	5.1	14.81	72	132	25.1	44.9	104	9.8	2017-12-27	2018-03-12	death	Heart failure
52	1	69	1	1	0	0	0	1	24	813.44	31.85	5.2	5.31	51	58	27.6	20.5	38	7.1	2017-11-02	2018-02-01	death	Gastrointestinal hemorrhage
53	1	52	2	0	1	0	0	2	14	696.3	23.17	5.3	9.7	65	196	34.9	26.5	20	23.1	2018-04-29		alive
54	1	64	1	0	1	0	0	2	15	641.51	36.82	7.2	6.56	99	170	28.3	25.7	83	18.5	2017-08-08		alive
55	1	52	2	0	1	0	0	1	14	753.7	28.95	4.9	5.51	48	103	33.9	23.2	82	1.51	2019-01-17		alive
56	1	77	2	0	0	0	0	1	17	616.2	22.52	5.2	10.81	74	243	25.8	32.13	108.7	9.93	2019-12-14	2020-01-01	death	Heart failure
57	1	76	2	0	1	0	0	2	16	1023.7	23.16	2.8	14.56	73	297	29.8	30.6	140	8.2	2019-09-30		alive
58	1	71	1	0	1	0	0	1	21	555	29.68	8.2	6.08	62	251	25.2	35.7	78	5.78	2018-01-26		alive
59	1	59	2	0	0	0	0	3	18	1625	37.68	1.8	15.2	81	236	32.1	39.3	120	1.9	2018-05-03		alive
60	1	54	1	1	0	0	0	1	12	1499	26.97	2.8	5.92	80	110	38.2	25.1	64	4	2018-09-15		alive
61	1	63	1	1	0	0	0	2	18	764	21.03	5.9	7.22	69	170	27.5	27.1	34	10.8	2010-01-01		alive
62	1	64	2	1	0	0	0	2	18	872	18.07	3.7	13.24	50	215	31.9	30.9	2	11.83	2018-07-20		alive
63	1	53	2	0	0	0	0	1	12	1027	20.2	3.3	9.88	57	385	20.6	45.8	50	6.3	2019-04-11		alive
64	1	43	2	0	1	0	1	3	18	1535	42.86	2.2	5.12	84	188	30	32.1	82	4	2019-05-26		alive
65	2	63	2	1		0	0	1	11	503	15.3	7.34	7.77	70	162	35.4	13.6	100	6.9	2015-06-05	2019-01-19	death	Infection
66	2	43	2	1	1	0	0	2	18	883	20.7	4.38	11	86	131	32.4	23.9	28	12.8	2019-07-15		alive
67	2	64	1	1	0	0	1	3	27	892	33	4.84	15.32	111	203	37.1	22.4	49	13.6	2017-05-28	2017-12-06	death	Infection
68	2	60	2	0	0	1	0	1	16	740	31.78	4.7	4.82	102	152	31.9	22.5	55	12	2017-07-03		alive
69	2	60	2	0	0	0	0	2	16	767	25.3	4.5	4.92	61	105	33	28.9	13	9.7	2016-01-12	2019-08-01	death	Hematencephalon
70	2	63	2	0	0	1	0	3	20	396	21.76	9.8	7.39	67	174	32.8	34.1	45	14.9	2020-04-02		alive
71	2	59	2	0	0	0	0	2	14	1358	22.84	2.27	4.15	66	133	27	26.9	87	5.6	2017-05-24		alive
72	2	52	2	0	0	0	0	2	16	970	20.54	3.59	9.12	74	177	29.9	29.6	103	6.3	2016-08-17	2016-11-04	loss to follow up
73	2	64	2	0	0	0	1	2	22	828	23.85	3.99	7.77	53	150	29.4	20.3	58	6.9	2015-06-18	2016-02-04	death	Infection
74	2	61	2	1	0	0	0	2	19	778	18.8	4.4	8.07	88	136	30.8	24.4	32	3.6	2019-01-18		alive
75	2	54	1	1	0	0	0	1	18	809	40.32	5.84	8.35	80	110	36.6	28.3	28	12.3	2018-09-27		alive
76	2	65	1	0	1	0	0	2	14	751	41.3	5.92	5.56	96	229	37.5	29.7	87	5.6	2010-03-10	2012-05-07	change to HD
77	2	48	2	0	0	0	1	1	18	791	21.73	4.72	9.44	47	189	29.8	25.4	36	2.53	2010-03-09	2018-09-16	death	Infection
78	2	60	2	1	0	0	0	1	14	531	30.43	7.03	7.09	62	227	32.5	23.1	117	6.3	2012-03-09	2016-11-21	change to HD
79	2	24	2	0	0	0	0	2	20	901	18.48	4.77	7.92	60	48	32.4	26.5	118	9.6	2013-12-26	2018-03-09	change to HD
80	2	44	1	0	0	0	1	2	12	974	31.55	5.01	8.29	65	216	24.9	27	23	2.6	2012-11-23	2020-01-19	change to HD
81	2	55	1	1	0	0	0	1	12	504	14.31	10.28	8.4	83	229	19.9	20.2		12	2017-06-30	2020-01-01	change to HD
82	2	14	2	0	1	0	0	3	18	668.8	23.36	7.34	10.8	91	265	42.2	24.9		4	2012-03-01		alive
83	2	25	2	1	0	0	0	1	19	623	22.23	7.41	6.2	50	228	37.3	37.3		24.2	2019-10-28		alive
84	2	24	2	1	0	0	0	3	20	365.5	10.32	14.21	4.6	50	231	69.5	26.5		7	2016-07-01		alive
85	2	15	2	0	1	0	0	2	20	759.7	26.56	6.25	8.9	79	136	45.9	29.4		8.3	2016-01-01	2017-05-25	kidney transplant
